# Supplementary material for: Adaptability and stability evaluation of maize hybrids using Bayesian segmented regression models
Source: PLoS One. 2020 Jul 30;15(7):e0236571. doi: 10.1371/journal.pone.0236571 (PMC7392259; doi:10.1371/journal.pone.0236571)
Supplement: S1 Data — (XLSX) [file pone.0236571.s001.xlsx]

## Sheet: Plan1
ano	amb	repet	tratam	AP	AE	ST	NE	PG
2012	1	1	20a55hx	233	112	40	43	10554.4
2012	1	1	20a78hx	229	110	40	40	6897.1
2012	1	1	2b433hx	240	114	40	40	8583.8
2012	1	1	2b587hx	243	116	40	46	9101.5
2012	1	1	2b604hx	242	120	39	40	7080.8
2012	1	1	2b688hx	240	110	39	41	7181
2012	1	1	2b707hx	241	113	40	42	8299.9
2012	1	1	2b710hx	233	113	40	43	8550.4
2012	1	1	30a16hx	227	110	38	38	9704.37
2012	1	1	30a37hx	239	115	39	41	8116.2
2012	1	1	30a68hx	251	115	40	42	10487.6
2012	1	1	30a91hx	240	110	39	41	9318.6
2012	1	1	30a95hx	240	110	40	42	12575.1
2012	1	1	30f53hr	241	113	40	41	8617.2
2012	1	1	30k73h	237	120	40	41	7949.2
2012	1	1	ag8041yg	240	110	40	40	8350
2012	1	1	as1555yg	233	113	39	39	8617.2
2012	1	1	as1596r2	230	116	39	42	12808.9
2012	1	1	bm820	240	110	40	46	11556.4
2012	1	1	brs2020	231	115	40	40	7381.4
2012	1	1	brs2022	236	112	40	42	8732.43
2012	1	1	dkb330yg	234	110	39	40	9953.2
2012	1	1	dkb370	242	110	40	38	10120.2
2012	1	1	p4285h	230	110	40	41	12692
2012	1	1	statusvip	240	112	40	51	8583.8
2012	1	2	20a55hx	229	112	40	37	8066.1
2012	1	2	20a78hx	230	110	40	40	8183
2012	1	2	2b433hx	232	112	40	43	8583.8
2012	1	2	2b587hx	229	112	40	41	8116.2
2012	1	2	2b604hx	237	111	40	40	7882.4
2012	1	2	2b688hx	334	113	40	38	7448.2
2012	1	2	2b707hx	230	114	40	40	7915.8
2012	1	2	2b710hx	228	113	40	42	8249.8
2012	1	2	30a16hx	230	109	40	45	9919.8
2012	1	2	30a37hx	230	111	40	43	9686
2012	1	2	30a68hx	229	110	40	45	11656.6
2012	1	2	30a91hx	231	114	40	41	8450.2
2012	1	2	30a95hx	231	116	40	40	11990.6
2012	1	2	30f53hr	231	116	40	46	9919.8
2012	1	2	30k73h	236	113	40	36	6880.4
2012	1	2	ag8041yg	236	113	40	42	10287.2
2012	1	2	as1555yg	234	115	40	40	8483.6
2012	1	2	as1596r2	228	108	39	36	8149.6
2012	1	2	bm820	234	112	40	40	10053.4
2012	1	2	brs2020	230	116	40	47	9352
2012	1	2	brs2022	240	111	40	40	8209.72
2012	1	2	dkb330yg	230	110	40	46	11439.5
2012	1	2	dkb370	233	110	40	39	9418.8
2012	1	2	p4285h	238	119	38	41	8183
2012	1	2	statusvip	236	110	40	41	8350
2012	2	1	20a55hx	190	90	38	34	7950.8
2012	2	1	20a78hx	210	100	40	41	10253.1
2012	2	1	2b433hx	200	100	39	40	9152
2012	2	1	2b587hx	190	80	40	43	10124.4
2012	2	1	2b604hx	180	70	40	41	9924.2
2012	2	1	2b688hx	230	110	38	38	7907.9
2012	2	1	2b707hx	200	80	40	43	7168.59
2012	2	1	2b710hx	200	90	38	38	8923.2
2012	2	1	30a16hx	190	80	38	36	8866
2012	2	1	30a37hx	180	70	40	44	7321.6
2012	2	1	30a68hx	200	80	40	47	8723
2012	2	1	30a91hx	220	90	40	38	6592.5
2012	2	1	30a95hx	220	90	40	46	9895.6
2012	2	1	30f53hr	180	70	40	42	6978.4
2012	2	1	30k73h	210	100	40	45	9581
2012	2	1	ag8041yg	220	100	38	38	6206.2
2012	2	1	as1555yg	190	90	40	40	8179.6
2012	2	1	as1596r2	210	100	40	41	7150
2012	2	1	bm820	200	100	37	36	7042.75
2012	2	1	brs2020	190	80	40	43	8136.7
2012	2	1	brs2022	210	90	40	40	6435
2012	2	1	dkb330yg	210	100	36	39	8065.2
2012	2	1	dkb370	220	100	40	41	6463.6
2012	2	1	p4285h	220	100	38	39	8108.1
2012	2	1	statusvip	210	90	40	45	8580
2012	2	2	20a55hx	200	100	40	47	9194.9
2012	2	2	20a78hx	190	80	39	38	8289.71
2012	2	2	2b433hx	210	100	39	40	10181.6
2012	2	2	2b587hx	190	80	40	41	8371.22
2012	2	2	2b604hx	190	80	37	37	7786.35
2012	2	2	2b688hx	210	100	38	41	9438
2012	2	2	2b707hx	190	80	38	40	6108.96
2012	2	2	2b710hx	190	80	37	40	7990.84
2012	2	2	30a16hx	200	100	37	36	8046.61
2012	2	2	30a37hx	200	80	40	47	9867
2012	2	2	30a68hx	200	90	39	42	9480.9
2012	2	2	30a91hx	228	128	43	46	7050
2012	2	2	30a95hx	210	100	40	39	10108.7
2012	2	2	30f53hr	190	90	40	48	6935.5
2012	2	2	30k73h	210	100	38	41	8365.5
2012	2	2	ag8041yg	220	110	38	42	7722
2012	2	2	as1555yg	200	90	40	40	7579
2012	2	2	as1596r2	220	100	34	38	8791.64
2012	2	2	bm820	220	100	38	38	7245.81
2012	2	2	brs2020	190	90	38	40	7150
2012	2	2	brs2022	220	100	37	38	7374.51
2012	2	2	dkb330yg	180	60	40	43	7993.7
2012	2	2	dkb370	220	110	40	45	7293
2012	2	2	p4285h	220	100	40	39	7029.88
2012	2	2	statusvip	210	100	40	44	7833.54
2012	3	1	20a55hx	184	91.4	40	40	9337.9
2012	3	1	20a78hx	186.4	97.8	39	40	9581
2012	3	1	2b433hx	191.6	103.6	39	40	10296
2012	3	1	2b587hx	193.2	107	39	36	9337.9
2012	3	1	2b604hx	207.4	110.6	35	36	10324.6
2012	3	1	2b688hx	191.8	95	40	38	10467.6
2012	3	1	2b707hx	190	87.2	39	38	9581
2012	3	1	2b710hx	174	82	38	38	9724
2012	3	1	30a16hx	201.6	104	40	44	10653.5
2012	3	1	30a37hx	179.4	90.8	39	39	9466.6
2012	3	1	30a68hx	199	100.8	40	41	9009
2012	3	1	30a91hx	213	107	46	46	9076.25
2012	3	1	30a95hx	191.6	101	39	39	10624.9
2012	3	1	30f53hr	175	105.6	38	39	9609.6
2012	3	1	30k73h	194.6	109.2	40	43	10153
2012	3	1	ag8041yg	205.4	78.6	40	40	10124.4
2012	3	1	as1555yg	171.8	95.8	38	38	8858.85
2012	3	1	as1596r2	205	105	40	40	10041.5
2012	3	1	bm820	186.6	94	40	42	10296
2012	3	1	brs2020	170.6	96.4	38	40	8811.66
2012	3	1	brs2022	196.2	117	40	38	8222.5
2012	3	1	dkb330yg	164.6	105.8	40	38	8751.6
2012	3	1	dkb370	206.2	101.2	36	40	9724
2012	3	1	p4285h	208.2	111.2	40	40	10467.6
2012	3	1	statusvip	198.6	115.8	40	40	9295
2012	3	2	20a55hx	207.4	102	40	40	10238.8
2012	3	2	20a78hx	184.4	104.2	40	41	10153
2012	3	2	2b433hx	186.6	97	38	36	8665.8
2012	3	2	2b587hx	183	97	40	40	10138.7
2012	3	2	2b604hx	206.6	101.6	40	47	11611.6
2012	3	2	2b688hx	201.4	93.4	39	37	10810.8
2012	3	2	2b707hx	196.6	98	40	43	10496.2
2012	3	2	2b710hx	188.6	96.8	40	47	10296
2012	3	2	30a16hx	198.2	93.4	38	40	9480.9
2012	3	2	30a37hx	170.2	93.8	38	38	9037.6
2012	3	2	30a68hx	199	97	37	40	11053.9
2012	3	2	30a91hx	213	107	46	46	9076.25
2012	3	2	30a95hx	165	87.2	40	41	10010
2012	3	2	30f53hr	213.8	108.4	40	37	8723
2012	3	2	30k73h	186	110.8	40	44	8622.9
2012	3	2	ag8041yg	202.8	100	39	41	9066.2
2012	3	2	as1555yg	192.8	103.6	38	37	8723
2012	3	2	as1596r2	204.8	107.8	37	37	8093.8
2012	3	2	bm820	190.2	96.2	39	36	9438
2012	3	2	brs2020	189.2	106.6	38	38	8308.3
2012	3	2	brs2022	173.4	96.4	37	37	7870.72
2012	3	2	dkb330yg	187.4	95.4	40	40	9295
2012	3	2	dkb370	214.4	100.8	37	39	9806.94
2012	3	2	p4285h	208.8	105.8	40	40	9895.6
2012	3	2	statusvip	193.8	104.2	40	41	9478.04
2012	4	1	20a55hx	228	109	40	39	9218.4
2012	4	1	20a78hx	231	113	40	41	8684
2012	4	1	2b433hx	234	110	40	41	9118.2
2012	4	1	2b587hx	240	115	40	40	9552.4
2012	4	1	2b604hx	231	110	40	39	8717.4
2012	4	1	2b688hx	230	112	40	40	10621.2
2012	4	1	2b707hx	230	130	40	44	11389.4
2012	4	1	2b710hx	233	121	40	44	9853
2012	4	1	30a16hx	235	119	39	36	8959.55
2012	4	1	30a37hx	241	110	40	47	11294.2
2012	4	1	30a68hx	240	113	39	43	10053.4
2012	4	1	30a91hx	230	118	40	42	8984.6
2012	4	1	30a95hx	236	120	40	46	8784.2
2012	4	1	30f53hr	229	109	40	40	7181
2012	4	1	30k73h	229	111	40	40	9251.8
2012	4	1	ag8041yg	240	118	40	40	8617.2
2012	4	1	as1555yg	240	115	40	40	7348
2012	4	1	as1596r2	230	111	40	40	11823.6
2012	4	1	bm820	229	117	40	41	9218.4
2012	4	1	brs2020	232	108	40	40	7247.8
2012	4	1	brs2022	228	113	40	40	9352
2012	4	1	dkb330yg	231	112	38	38	11422.8
2012	4	1	dkb370	230	112	40	40	9686
2012	4	1	p4285h	231	112	40	40	6713.4
2012	4	1	statusvip	236	110	40	40	8851
2012	4	2	20a55hx	229	120	39	46	10220.4
2012	4	2	20a78hx	232	116	40	43	7348
2012	4	2	2b433hx	341	114	40	46	9786.2
2012	4	2	2b587hx	229	110	40	41	10521
2012	4	2	2b604hx	238	110	38	42	9886.4
2012	4	2	2b688hx	220	110	40	42	11222.4
2012	4	2	2b707hx	235	119	40	40	11356
2012	4	2	2b710hx	234	110	40	43	9251.8
2012	4	2	30a16hx	227	107	40	37	7748.8
2012	4	2	30a37hx	237	113	40	43	11690
2012	4	2	30a68hx	234	115	40	42	11022
2012	4	2	30a91hx	215	115	44	41	7000
2012	4	2	30a95hx	237	114	40	44	8984.6
2012	4	2	30f53hr	229	112	40	40	9285.2
2012	4	2	30k73h	234	113	40	40	9519
2012	4	2	ag8041yg	238	110	40	43	9652.6
2012	4	2	as1555yg	234	113	40	40	7548.4
2012	4	2	as1596r2	238	120	40	40	11185.7
2012	4	2	bm820	231	111	39	45	8116.2
2012	4	2	brs2020	235	120	40	40	7915.8
2012	4	2	brs2022	231	114	40	40	9652.6
2012	4	2	dkb330yg	240	109	40	40	9886.4
2012	4	2	dkb370	233	114	40	39	9686
2012	4	2	p4285h	234	113	40	40	9652.6
2012	4	2	statusvip	231	113	40	40	7949.2
2012	5	1	20a55hx	178	100	50	48	10409
2012	5	1	20a78hx	199	103	46	44	11455.7
2012	5	1	2b433hx	176	110	50	50	10810.8
2012	5	1	2b587hx	188	94	50	47	9581
2012	5	1	2b604hx	164	99	50	49	11312.7
2012	5	1	2b688hx	182	95	50	47	10815.1
2012	5	1	2b707hx	197	104	50	46	10436.1
2012	5	1	2b710hx	188	90	50	47	11797.5
2012	5	1	30a16hx	158	89	50	45	11811.8
2012	5	1	30a37hx	187	95	50	55	11385.7
2012	5	1	30a68hx	177	101	50	51	9496.63
2012	5	1	30a91hx	190	115.5	40	38	6305
2012	5	1	30a95hx	184	107	50	45	11196.9
2012	5	1	30f53hr	160	90	50	48	11301.3
2012	5	1	30k73h	160	82	50	57	11382.8
2012	5	1	ag8041yg	190	114	50	47	10763.6
2012	5	1	as1555yg	159	72	50	50	8917.48
2012	5	1	as1596r2	174	64	45	44	8372.65
2012	5	1	bm820	211.5	97	50	46	10301.7
2012	5	1	brs2020	168	79	50	47	8036.6
2012	5	1	brs2022	157	70	48	44	9347.91
2012	5	1	dkb330yg	191	95	50	51	10675
2012	5	1	dkb370	181	102	48	43	9141.99
2012	5	1	p4285h	153	89	50	56	9695.4
2012	5	1	statusvip	119	85	45	43	9849.84
2012	5	2	20a55hx	165	79	50	50	10338.9
2012	5	2	20a78hx	158	93	50	50	10557.7
2012	5	2	2b433hx	164	92	50	55	9080.5
2012	5	2	2b587hx	165	83	50	49	10368.9
2012	5	2	2b604hx	165	83	50	46	10054.3
2012	5	2	2b688hx	157	79	48	46	10782.2
2012	5	2	2b707hx	175	88	50	48	9984.26
2012	5	2	2b710hx	164	71	50	48	9724
2012	5	2	30a16hx	165	96	50	48	13470.6
2012	5	2	30a37hx	162	86	50	51	9570.99
2012	5	2	30a68hx	174	83	47	47	8128.12
2012	5	2	30a91hx	216.2	111	41	42	5887.5
2012	5	2	30a95hx	167	89	50	50	10736.4
2012	5	2	30f53hr	195	93	51	46	10696.4
2012	5	2	30k73h	200	103	49	50	10803.6
2012	5	2	ag8041yg	205	85	47	46	10391.8
2012	5	2	as1555yg	194	95	50	45	10124.4
2012	5	2	as1596r2	195	102	50	42	10177.3
2012	5	2	bm820	172	77	47	45	10564.8
2012	5	2	brs2020	178	89	47	45	7538.96
2012	5	2	brs2022	210	108	50	47	8997.56
2012	5	2	dkb330yg	180	85	50	45	11454.3
2012	5	2	dkb370	173	81	50	48	10187.3
2012	5	2	p4285h	171	89	48	45	7636.2
2012	5	2	statusvip	190	104	50	50	12036.3
2012	6	1	20a55hx	214.6	110	39	37	12226.5
2012	6	1	20a78hx	231	117	36	38	9744.02
2012	6	1	2b433hx	214	106.4	37	39	9812.66
2012	6	1	2b587hx	220.8	111.4	39	40	9425.13
2012	6	1	2b604hx	205.6	113.2	40	40	8941.79
2012	6	1	2b688hx	215.4	109	39	38	9972.82
2012	6	1	2b707hx	200.2	97	38	36	10024.3
2012	6	1	2b710hx	224	99	37	36	7950.8
2012	6	1	30a16hx	223	107	40	42	11053.9
2012	6	1	30a37hx	204	106	39	42	9942.79
2012	6	1	30a68hx	212.2	107	37	40	8940.36
2012	6	1	30a91hx	223.8	90.2	44	42	5367.5
2012	6	1	30a95hx	212.4	111	39	41	11042.5
2012	6	1	30f53hr	240	121.4	40	42	11411.4
2012	6	1	30k73h	187	110	40	43	9357.92
2012	6	1	ag8041yg	199.2	117.6	37	38	6595.16
2012	6	1	as1555yg	224.4	108.6	40	42	8265.4
2012	6	1	as1596r2	217	220.8	40	41	9259.25
2012	6	1	bm820	222.4	115	40	42	10324.6
2012	6	1	brs2020	222	115.4	38	39	8173.88
2012	6	1	brs2022	218.8	120.6	40	37	8374.08
2012	6	1	dkb330yg	227.4	106	40	39	8271.12
2012	6	1	dkb370	190.4	112.4	36	36	6322.03
2012	6	1	p4285h	216.8	94	36	37	8012.29
2012	6	1	statusvip	220.8	224.4	40	42	9459.45
2012	6	2	20a55hx	208.8	109	40	43	11625.9
2012	6	2	20a78hx	214.4	115.6	37	36	10052.9
2012	6	2	2b433hx	217.2	115	40	38	10055.8
2012	6	2	2b587hx	183.4	114	40	39	8702.98
2012	6	2	2b604hx	233	110.6	38	38	10725
2012	6	2	2b688hx	205.8	100.8	37	37	10866.6
2012	6	2	2b707hx	226.6	116.4	40	37	10078.6
2012	6	2	2b710hx	218.8	86.2	35	38	8608.6
2012	6	2	30a16hx	202	113.6	40	39	11468.6
2012	6	2	30a37hx	184.8	95.6	38	45	8890.31
2012	6	2	30a68hx	226.4	101.2	37	39	8833.11
2012	6	2	30a91hx	174	78	41	41	5352.5
2012	6	2	30a95hx	215	113	37	38	11086.8
2012	6	2	30f53hr	187	224.4	40	41	10919.5
2012	6	2	30k73h	224.4	178	40	44	7872.15
2012	6	2	ag8041yg	212.8	113.6	40	38	10361.8
2012	6	2	as1555yg	228.8	110	40	38	8833.11
2012	6	2	as1596r2	178	114.6	38	42	8019.44
2012	6	2	bm820	221.2	112.6	38	37	8823.1
2012	6	2	brs2020	222.8	115.4	40	38	7636.2
2012	6	2	brs2022	143.333	187	39	36	6721
2012	6	2	dkb330yg	220	113	39	38	7977.97
2012	6	2	dkb370	128.6	111.4	38	38	10308.9
2012	6	2	p4285h	219.2	115	40	38	8794.5
2012	6	2	statusvip	209.6	121	40	42	8119.54
2012	7	1	20a55hx	179	112	50	50	10441.9
2012	7	1	20a78hx	204	110	50	52	10939.5
2012	7	1	2b433hx	205	102	49	42	9370.79
2012	7	1	2b587hx	196	84	50	54	11189.8
2012	7	1	2b604hx	181	110	50	51	11869
2012	7	1	2b688hx	207	111	49	45	10296
2012	7	1	2b707hx	197.5	116	50	46	10524.8
2012	7	1	2b710hx	200	106	50	50	10982.4
2012	7	1	30a16hx	207	120	50	48	10639.2
2012	7	1	30a37hx	186	105	47	46	9400.82
2012	7	1	30a68hx	175	94	50	51	11182.6
2012	7	1	30a91hx	205	95	38	38	6236.25
2012	7	1	30a95hx	173	116	49	46	10946.6
2012	7	1	30f53hr	160	102	50	51	9824.1
2012	7	1	30k73h	171	114	50	57	9766.9
2012	7	1	ag8041yg	200	108	50	47	10377.5
2012	7	1	as1555yg	187	85	50	56	8930.35
2012	7	1	as1596r2	210	120	50	51	8694.4
2012	7	1	bm820	199	120	50	46	11261
2012	7	1	brs2020	203	89	48	49	9721.14
2012	7	1	brs2022	182	80	47	46	8880.3
2012	7	1	dkb330yg	191	99	60	54	10510.5
2012	7	1	dkb370	190	115	46	44	8903.18
2012	7	1	p4285h	165	91	50	48	10753.6
2012	7	1	statusvip	206	110	50	57	8951.8
2012	7	2	20a55hx	173	96	45	42	10158.7
2012	7	2	20a78hx	174	103	50	48	10110.1
2012	7	2	2b433hx	195	94	47	44	8551.4
2012	7	2	2b587hx	176	98	50	52	9839.83
2012	7	2	2b604hx	206	92	49	52	10956.7
2012	7	2	2b688hx	183	97	50	52	11561.5
2012	7	2	2b707hx	207	104	49	47	10865.1
2012	7	2	2b710hx	183	95	50	47	11358.5
2012	7	2	30a16hx	180	111	46	47	10640.6
2012	7	2	30a37hx	185	101	46	44	10042.9
2012	7	2	30a68hx	205	91	50	46	10074.4
2012	7	2	30a91hx	153	86.5	36	36	6038.75
2012	7	2	30a95hx	175	103	50	48	10516.2
2012	7	2	30f53hr	175	90	50	56	10982.4
2012	7	2	30k73h	163	91	50	54	8522.8
2012	7	2	ag8041yg	165	101	50	52	11289.9
2012	7	2	as1555yg	148	70	50	57	9113.39
2012	7	2	as1596r2	179	93	49	46	9067.63
2012	7	2	bm820	188	95	46	42	9057.62
2012	7	2	brs2020	207	88	45	44	7979.4
2012	7	2	brs2022	235	80	50	44	7436
2012	7	2	dkb330yg	167	88	50	57	10324.6
2012	7	2	dkb370	179	107	50	48	10710.7
2012	7	2	p4285h	168	77	50	49	10496.2
2012	7	2	statusvip	178	77	50	52	7335.9
2012	8	1	20a55hx	265	130	41	41	12833
2012	8	1	20a78hx	260	130	37	38	11400
2012	8	1	2b433hx	260	120	37	40	11500
2012	8	1	2b587hx	250	125	42	45	15633
2012	8	1	2b604hx	225	130	42	46	16133
2012	8	1	2b688hx	260	135	43	48	13600
2012	8	1	2b707hx	255	130	36	46	14067
2012	8	1	2b710hx	250	125	43	50	14433
2012	8	1	30a16hx	240	140	41	40	15433
2012	8	1	30a37hx	230	110	39	39	12400
2012	8	1	30a68hx	240	125	42	56	15933
2012	8	1	30a91hx	255	110	36	35	9701.94
2012	8	1	30a95hx	240	135	44	50	15733
2012	8	1	30f53hr	240	135	38	38	10367
2012	8	1	30k73h	235	135	41	48	11967
2012	8	1	ag8041yg	250	130	39	40	10867
2012	8	1	as1555yg	255	125	42	43	12800
2012	8	1	as1596r2	235	150	37	41	13967
2012	8	1	bm820	250	130	28	26	8867
2012	8	1	brs2020	260	125	30	33	6900
2012	8	1	brs2022	235	120	36	33	8733
2012	8	1	dkb330yg	260	123	42	42	12400
2012	8	1	dkb370	230	135	34	39	11233
2012	8	1	p4285h	245	145	42	42	11667
2012	8	1	statusvip	260	140	42	44	10433
2012	8	2	20a55hx	250	130	36	37	10800
2012	8	2	20a78hx	230	130	34	32	9033
2012	8	2	2b433hx	250	120	42	42	12500
2012	8	2	2b587hx	230	125	41	42	12467
2012	8	2	2b604hx	250	130	42	44	12767
2012	8	2	2b688hx	225	125	42	42	11233
2012	8	2	2b707hx	260	130	37	47	13433
2012	8	2	2b710hx	250	125	42	42	10767
2012	8	2	30a16hx	250	140	42	43	15933
2012	8	2	30a37hx	230	110	41	41	11733
2012	8	2	30a68hx	255	100	42	57	14867
2012	8	2	30a91hx	225	110	33	31	7976.6
2012	8	2	30a95hx	240	130	39	42	11300
2012	8	2	30f53hr	240	135	35	37	9567
2012	8	2	30k73h	260	135	38	48	10833
2012	8	2	ag8041yg	225	130	41	40	10600
2012	8	2	as1555yg	255	125	44	43	10767
2012	8	2	as1596r2	260	150	36	34	8633
2012	8	2	bm820	235	130	35	33	8800
2012	8	2	brs2020	235	125	32	43	8700
2012	8	2	brs2022	265	120	41	40	8067
2012	8	2	dkb330yg	255	123	42	41	10133
2012	8	2	dkb370	250	135	29	33	8467
2012	8	2	p4285h	245	145	39	40	12533
2012	8	2	statusvip	260	140	40	43	9367
2012	9	1	20a55hx	235	120	41	41	9500
2012	9	1	20a78hx	240	115	38	38	9400
2012	9	1	2b433hx	235	120	40	41	10433
2012	9	1	2b587hx	230	105	42	42	11000
2012	9	1	2b604hx	195	120	37	39	11067
2012	9	1	2b688hx	240	125	39	38	9000
2012	9	1	2b707hx	230	115	44	44	11800
2012	9	1	2b710hx	220	100	42	41	10267
2012	9	1	30a16hx	235	130	42	43	11633
2012	9	1	30a37hx	230	120	41	41	10833
2012	9	1	30a68hx	225	110	39	43	11067
2012	9	1	30a91hx	230	90	37	36	7534.84
2012	9	1	30a95hx	215	115	38	40	10267
2012	9	1	30f53hr	230	125	34	37	5533
2012	9	1	30k73h	225	125	42	44	9167
2012	9	1	ag8041yg	225	120	37	38	8367
2012	9	1	as1555yg	240	105	40	40	11200
2012	9	1	as1596r2	230	140	40	41	10300
2012	9	1	bm820	220	115	36	36	7100
2012	9	1	brs2020	240	130	36	35	5467
2012	9	1	brs2022	220	110	41	37	6733
2012	9	1	dkb330yg	235	115	42	42	11867
2012	9	1	dkb370	220	125	34	34	9767
2012	9	1	p4285h	230	125	40	40	9000
2012	9	1	statusvip	245	130	36	37	7433
2012	9	2	20a55hx	220	120	41	41	10000
2012	9	2	20a78hx	230	115	42	41	11033
2012	9	2	2b433hx	240	120	41	43	10067
2012	9	2	2b587hx	220	105	40	43	10733
2012	9	2	2b604hx	225	120	41	42	11600
2012	9	2	2b688hx	220	140	43	43	11000
2012	9	2	2b707hx	240	115	42	41	11700
2012	9	2	2b710hx	220	100	41	41	10633
2012	9	2	30a16hx	240	130	38	39	11733
2012	9	2	30a37hx	195	120	41	42	11200
2012	9	2	30a68hx	230	125	36	40	9400
2012	9	2	30a91hx	245	79	35	32	5701.14
2012	9	2	30a95hx	225	130	41	43	10633
2012	9	2	30f53hr	230	125	38	36	7333
2012	9	2	30k73h	235	125	40	40	9567
2012	9	2	ag8041yg	225	120	37	37	9600
2012	9	2	as1555yg	240	105	41	41	9833
2012	9	2	as1596r2	240	140	41	41	10100
2012	9	2	bm820	230	115	40	41	10300
2012	9	2	brs2020	220	130	37	33	7200
2012	9	2	brs2022	230	110	42	38	8167
2012	9	2	dkb330yg	235	115	44	44	10167
2012	9	2	dkb370	230	125	41	38	9300
2012	9	2	p4285h	230	125	37	37	9933
2012	9	2	statusvip	190	130	40	41	8667
2012	10	1	20a55hx	245	120	48	54	10343.1
2012	10	1	20a78hx	240	110	50	51	12257.4
2012	10	1	2b433hx	215	110	50	49	10743.1
2012	10	1	2b587hx	200	105	49	49	11285.9
2012	10	1	2b604hx	210	110	49	48	10014.5
2012	10	1	2b688hx	205	110	50	50	10814.5
2012	10	1	2b707hx	235	115	50	51	11243.1
2012	10	1	2b710hx	240	120	50	50	10243.1
2012	10	1	30a16hx	220	125	50	50	13000.3
2012	10	1	30a37hx	190	100	50	48	10957.4
2012	10	1	30a68hx	205	100	49	48	9457.33
2012	10	1	30a91hx	190	100	43	45	8394.1
2012	10	1	30a95hx	195	120	50	52	11357.4
2012	10	1	30f53hr	230	120	50	48	10585.9
2012	10	1	30k73h	220	130	50	51	10714.5
2012	10	1	ag8041yg	210	125	50	50	10714.5
2012	10	1	as1555yg	200	105	49	49	11228.8
2012	10	1	as1596r2	215	130	50	50	11185.9
2012	10	1	bm820	215	115	49	45	8528.74
2012	10	1	brs2020	235	125	50	47	8714.46
2012	10	1	brs2022	215	120	48	48	8000.16
2012	10	1	dkb330yg	215	120	50	54	11571.7
2012	10	1	dkb370	200	130	50	46	11171.7
2012	10	1	p4285h	220	120	50	50	10228.8
2012	10	1	statusvip	220	120	50	49	10285.9
2012	10	2	20a55hx	220	110	50	48	10543.1
2012	10	2	20a78hx	210	110	50	49	11428.8
2012	10	2	2b433hx	235	100	50	51	11714.5
2012	10	2	2b587hx	200	110	50	50	11886
2012	10	2	2b604hx	220	125	50	51	10714.5
2012	10	2	2b688hx	230	120	50	50	11957.4
2012	10	2	2b707hx	210	125	50	48	11500.2
2012	10	2	2b710hx	240	120	48	46	10357.4
2012	10	2	30a16hx	230	135	49	51	11857.4
2012	10	2	30a37hx	210	110	50	48	11943.1
2012	10	2	30a68hx	240	125	48	53	11957.4
2012	10	2	30a91hx	220	100	46	44	7350.2
2012	10	2	30a95hx	215	115	49	52	11400.2
2012	10	2	30f53hr	210	120	50	45	10285.9
2012	10	2	30k73h	215	105	50	55	10114.5
2012	10	2	ag8041yg	221	120	48	48	9514.48
2012	10	2	as1555yg	230	120	49	49	10571.6
2012	10	2	as1596r2	225	115	50	47	10700.2
2012	10	2	bm820	205	125	49	48	9671.62
2012	10	2	brs2020	215	115	50	48	7571.58
2012	10	2	brs2022	240	105	50	48	8714.46
2012	10	2	dkb330yg	215	110	49	47	10328.8
2012	10	2	dkb370	250	120	50	50	13214.6
2012	10	2	p4285h	220	115	50	46	10000.2
2012	10	2	statusvip	235	135	49	49	10314.5
2013	1	1	20a55hx	230	102	40	39	6575
2013	1	1	20a78hx	207	116	39	41	5410
2013	1	1	2b433hx	211	125	43	44	6600
2013	1	1	2b587hx	230	111	43	47	5975
2013	1	1	2b604hx	208	127	42	46	5300
2013	1	1	2b688hx	226	127	40	38	5510
2013	1	1	2b707hx	222	121	43	45	8425
2013	1	1	2b710hx	219	122	43	42	6950
2013	1	1	30a16hx	210	114	40	39	6966.25
2013	1	1	30a37hx	215	94	38	36	6918.75
2013	1	1	30a68hx	212	112	42	43	8625
2013	1	1	30a91hx	229	121	39	39	6595
2013	1	1	30a95hx	219	121	43	46	5350
2013	1	1	30f53hr	223	98	43	41	7125
2013	1	1	30k73h	211	128	38	38	7225
2013	1	1	ag8041yg	191	104	43	44	6725
2013	1	1	as1555yg	201	127	39	37	6586.25
2013	1	1	as1596r2	233	119	40	39	6575
2013	1	1	bm820	238	131	41	39	7826.25
2013	1	1	brs2020	212	120	37	35	5950
2013	1	1	brs2022	221	118	43	42	5675
2013	1	1	dkb330yg	220	108	43	40	6043.75
2013	1	1	dkb370	224	131	43	45	8150
2013	1	1	p4285h	212	115	43	47	7765
2013	1	1	statusvip	210	115	43	49	5925
2013	1	2	20a55hx	225	125	43	39	6600
2013	1	2	20a78hx	209	114	43	45	5100
2013	1	2	2b433hx	236	117	43	45	7000
2013	1	2	2b587hx	218	98	43	43	6050
2013	1	2	2b604hx	218	119	40	44	6400
2013	1	2	2b688hx	225	117	41	40	5700
2013	1	2	2b707hx	218	114	43	45	7425
2013	1	2	2b710hx	204	120	43	46	8575
2013	1	2	30a16hx	207	111	43	44	6000
2013	1	2	30a37hx	240	93	41	38	6955
2013	1	2	30a68hx	237	120	43	47	8525
2013	1	2	30a91hx	215	128	43	46	7050
2013	1	2	30a95hx	229	126	40	40	7000
2013	1	2	30f53hr	202	125	43	40	5875
2013	1	2	30k73h	236	131	38	37	6306.25
2013	1	2	ag8041yg	227	107	43	43	7275
2013	1	2	as1555yg	200	114	43	40	7375
2013	1	2	as1596r2	203	136	43	42	7787.5
2013	1	2	bm820	210	130	43	43	5000
2013	1	2	brs2020	229	126	40	39	5000
2013	1	2	brs2022	246	108	43	39	7425
2013	1	2	dkb330yg	228	100	43	45	6413.75
2013	1	2	dkb370	226	106	43	44	8625
2013	1	2	p4285h	224	119	43	43	7237.5
2013	1	2	statusvip	237	132	42	42	6550
2013	2	1	20a55hx	180	120	40	45	5383.75
2013	2	1	20a78hx	190	100	42	43	6147.5
2013	2	1	2b433hx	240	120	43	44	6412.5
2013	2	1	2b587hx	210	90	40	43	6258.75
2013	2	1	2b604hx	200	140	40	42	6250
2013	2	1	2b688hx	240	100	40	39	6130
2013	2	1	2b707hx	220	100	40	40	6225
2013	2	1	2b710hx	200	90	40	40	5777.5
2013	2	1	30a16hx	240	90	43	43	5402.5
2013	2	1	30a37hx	220	100	40	42	6200
2013	2	1	30a68hx	240	110	40	38	6526.25
2013	2	1	30a91hx	220	90	40	38	6592.5
2013	2	1	30a95hx	250	120	40	43	5657.5
2013	2	1	30f53hr	260	120	36	38	8693.75
2013	2	1	30k73h	230	120	43	43	5112.5
2013	2	1	ag8041yg	200	120	43	43	5657.5
2013	2	1	as1555yg	230	100	40	42	5757.5
2013	2	1	as1596r2	230	140	42	43	6096.25
2013	2	1	bm820	190	80	40	43	5643.75
2013	2	1	brs2020	260	100	42	41	5825
2013	2	1	brs2022	240	120	44	44	5486.25
2013	2	1	dkb330yg	180	90	40	42	6070
2013	2	1	dkb370	190	100	43	45	7645
2013	2	1	p4285h	200	140	42	44	8832.5
2013	2	1	statusvip	220	130	43	42	5746.25
2013	2	2	20a55hx	223.4	120	40	42	4908.75
2013	2	2	20a78hx	240	80	44	41	5875
2013	2	2	2b433hx	240	100	44	46	6535
2013	2	2	2b587hx	240	130	40	42	6250
2013	2	2	2b604hx	220	100	42	44	6570
2013	2	2	2b688hx	240	100	40	43	5602.5
2013	2	2	2b707hx	220	100	40	42	6975
2013	2	2	2b710hx	260	140	44	46	6958.75
2013	2	2	30a16hx	220	140	40	40	5825
2013	2	2	30a37hx	200	100	43	44	6042.5
2013	2	2	30a68hx	220	120	40	41	7975
2013	2	2	30a91hx	240	120	42	45	6260
2013	2	2	30a95hx	190	140	44	44	6020
2013	2	2	30f53hr	220	120	42	43	6352.5
2013	2	2	30k73h	260	120	40	40	4725
2013	2	2	ag8041yg	240	140	43	45	7371.25
2013	2	2	as1555yg	180	140	45	47	6586.25
2013	2	2	as1596r2	240	120	40	44	6975
2013	2	2	bm820	220	80	42	44	5625
2013	2	2	brs2020	220	100	44	46	6388.75
2013	2	2	brs2022	240	120	40	38	5242.5
2013	2	2	dkb330yg	240	130	40	42	5601.25
2013	2	2	dkb370	220	100	44	46	6772.5
2013	2	2	p4285h	260	120	43	44	8107.5
2013	2	2	statusvip	240	130	42	42	5487.5
2013	3	1	20a55hx	209	105	46	44	8387.5
2013	3	1	20a78hx	220	114	50	49	8575
2013	3	1	2b433hx	223	107	45	44	8662.5
2013	3	1	2b587hx	244	105	45	44	9350
2013	3	1	2b604hx	213	106	46	47	8875
2013	3	1	2b688hx	205	110	46	46	10120
2013	3	1	2b707hx	213	118	47	51	10075
2013	3	1	2b710hx	216	109	45	43	10187.5
2013	3	1	30a16hx	205	109	46	44	8987.5
2013	3	1	30a37hx	182.4	105	49	51	7750
2013	3	1	30a68hx	234.4	110.6	46	45	9326.25
2013	3	1	30a91hx	208	107	46	46	9076.25
2013	3	1	30a95hx	208.4	119	50	47	6650
2013	3	1	30f53hr	219.8	120.2	48	47	10116.2
2013	3	1	30k73h	213.4	131.2	46	43	8150
2013	3	1	ag8041yg	191.4	126	48	47	9986.25
2013	3	1	as1555yg	238.4	124.6	46	45	7550
2013	3	1	as1596r2	234	118	45	43	6910
2013	3	1	bm820	236.4	120	47	45	9247.5
2013	3	1	brs2020	244	139	47	47	7748.75
2013	3	1	brs2022	236.6	124	46	44	8088.75
2013	3	1	dkb330yg	205.6	117	47	43	10350
2013	3	1	dkb370	233	128	46	50	7025
2013	3	1	p4285h	268	115	47	46	9288.75
2013	3	1	statusvip	232	136.4	48	46	9182.5
2013	3	2	20a55hx	224	111	47	44	9871.25
2013	3	2	20a78hx	214	119	47	46	7175
2013	3	2	2b433hx	227.4	102	47	45	9137.5
2013	3	2	2b587hx	227	117	48	46	10076.2
2013	3	2	2b604hx	198	101	47	47	7271.25
2013	3	2	2b688hx	226.4	109	45	43	8750
2013	3	2	2b707hx	200	122	47	46	7862.5
2013	3	2	2b710hx	208	108	46	44	9801.25
2013	3	2	30a16hx	215	112	46	44	9706.25
2013	3	2	30a37hx	239.4	108	46	47	8600
2013	3	2	30a68hx	218	116	46	46	7770
2013	3	2	30a91hx	239	115	47	45	9173.75
2013	3	2	30a95hx	211	127	45	45	9932.5
2013	3	2	30f53hr	200	120	46	44	9026.25
2013	3	2	30k73h	231	126	46	47	8375
2013	3	2	ag8041yg	229	128.4	45	47	10325
2013	3	2	as1555yg	216.4	115	47	46	6875
2013	3	2	as1596r2	212	115	45	45	6911.25
2013	3	2	bm820	226	116	47	46	11023.8
2013	3	2	brs2020	216	113	46	44	7165
2013	3	2	brs2022	234	116	47	45	7787.5
2013	3	2	dkb330yg	229.2	112	45	44	9342.5
2013	3	2	dkb370	212	128	47	54	10650
2013	3	2	p4285h	247	113.4	46	44	6625
2013	3	2	statusvip	216	125.4	47	48	9152.5
2013	4	1	20a55hx	232	111	40	43	6483.75
2013	4	1	20a78hx	214	117	43	40	7150
2013	4	1	2b433hx	217	137	43	43	8200
2013	4	1	2b587hx	223	96	43	46	5850
2013	4	1	2b604hx	208	131	39	41	7276.25
2013	4	1	2b688hx	234	127	41	40	6050
2013	4	1	2b707hx	221	113	43	42	7325
2013	4	1	2b710hx	233	112	43	43	6750
2013	4	1	30a16hx	227	135	43	41	6800
2013	4	1	30a37hx	215	82	43	42	6026.25
2013	4	1	30a68hx	235	110	43	43	6125
2013	4	1	30a91hx	231	123	40	43	7581.25
2013	4	1	30a95hx	232	123	43	43	6911.25
2013	4	1	30f53hr	227	136	43	45	7025
2013	4	1	30k73h	219	136	42	39	6051.25
2013	4	1	ag8041yg	194	124	43	41	5925
2013	4	1	as1555yg	239	115	40	40	7468.75
2013	4	1	as1596r2	235	132	40	39	6600
2013	4	1	bm820	238	133	43	44	5900
2013	4	1	brs2020	228	123	43	43	8538.75
2013	4	1	brs2022	243	115	43	46	5425
2013	4	1	dkb330yg	218	106	40	38	8193.75
2013	4	1	dkb370	216	126	43	45	5850
2013	4	1	p4285h	224	125	43	46	7275
2013	4	1	statusvip	216	130	39	36	5500
2013	4	2	20a55hx	196	129	43	41	6950
2013	4	2	20a78hx	216	107	39	41	5000
2013	4	2	2b433hx	239	115	40	40	6125
2013	4	2	2b587hx	223	101	41	40	6075
2013	4	2	2b604hx	202	127	43	41	7225
2013	4	2	2b688hx	119	118	40	38	6790
2013	4	2	2b707hx	223	114	43	43	7325
2013	4	2	2b710hx	199	111	41	42	8125
2013	4	2	30a16hx	229	114	43	39	6275
2013	4	2	30a37hx	213	98	42	41	6525
2013	4	2	30a68hx	234	123	43	43	7175
2013	4	2	30a91hx	232	115	44	41	7000
2013	4	2	30a95hx	233	133	41	40	5555
2013	4	2	30f53hr	200	120	43	41	6750
2013	4	2	30k73h	225	127	43	40	7050
2013	4	2	ag8041yg	230	118	43	43	6600
2013	4	2	as1555yg	207	115	43	44	6975
2013	4	2	as1596r2	199	126	42	40	6375
2013	4	2	bm820	219	134	43	42	5800
2013	4	2	brs2020	228	163	39	37	8568.75
2013	4	2	brs2022	238	107	38	38	7377.5
2013	4	2	dkb330yg	215	109	42	40	6062.5
2013	4	2	dkb370	224	118	43	45	7500
2013	4	2	p4285h	224	133	43	44	7775
2013	4	2	statusvip	230	131	38	39	5043.75
2013	5	1	20a55hx	221	113	43	42	7057.5
2013	5	1	20a78hx	204	103	43	44	6368.75
2013	5	1	2b433hx	197	104	43	41	7346.25
2013	5	1	2b587hx	198	100	41	44	5720
2013	5	1	2b604hx	200	115	43	45	6843.75
2013	5	1	2b688hx	220	116	43	41	5978.75
2013	5	1	2b707hx	211.5	103.5	43	41	7175
2013	5	1	2b710hx	206.5	95	40	38	6270
2013	5	1	30a16hx	192	99	40	41	6150
2013	5	1	30a37hx	175	92.5	38	35	7750
2013	5	1	30a68hx	211.5	107.5	37	38	9326.25
2013	5	1	30a91hx	207	115.5	40	38	6305
2013	5	1	30a95hx	218	103	42	45	6137.5
2013	5	1	30f53hr	218	114	38	36	10116.2
2013	5	1	30k73h	211	109	37	38	8150
2013	5	1	ag8041yg	156	102.5	36	37	9986.25
2013	5	1	as1555yg	197.5	96.5	40	43	5326.25
2013	5	1	as1596r2	216.5	115.5	40	42	7381.25
2013	5	1	bm820	216	117	42	40	6603.75
2013	5	1	brs2020	205	77	38	39	7748.75
2013	5	1	brs2022	208.5	102.5	37	36	8088.75
2013	5	1	dkb330yg	197.5	97.5	44	42	5848.75
2013	5	1	dkb370	203.5	115	43	44	6273.75
2013	5	1	p4285h	192	106	39	40	9288.75
2013	5	1	statusvip	192	95	39	37	9182.5
2013	5	2	20a55hx	185	93	42	45	6832.5
2013	5	2	20a78hx	143	114	41	42	6618.75
2013	5	2	2b433hx	221.5	96	43	44	6666.25
2013	5	2	2b587hx	208.5	101	41	42	6838.75
2013	5	2	2b604hx	197.5	103	42	44	7757.5
2013	5	2	2b688hx	195	94.5	44	44	8706.25
2013	5	2	2b707hx	210	100.5	41	43	6121.25
2013	5	2	2b710hx	183.5	100.5	43	43	7186.25
2013	5	2	30a16hx	202.5	106.5	40	44	5900
2013	5	2	30a37hx	217	82.5	38	39	8600
2013	5	2	30a68hx	182	85	37	36	7770
2013	5	2	30a91hx	214	111	41	42	5887.5
2013	5	2	30a95hx	213.5	110	42	41	6926.25
2013	5	2	30f53hr	157.5	101.5	39	38	9026.25
2013	5	2	30k73h	215.5	119	37	36	8375
2013	5	2	ag8041yg	193.5	115	38	38	10325
2013	5	2	as1555yg	205	87.5	42	41	6348.75
2013	5	2	as1596r2	201	106.5	42	41	6088.75
2013	5	2	bm820	209	114.5	42	42	6727.5
2013	5	2	brs2020	207.5	93.5	37	35	7165
2013	5	2	brs2022	219	108	38	36	7787.5
2013	5	2	dkb330yg	205	87.5	43	40	5555
2013	5	2	dkb370	205	117	40	40	6027.5
2013	5	2	p4285h	217.5	109	39	39	6625
2013	5	2	statusvip	211	115	38	36	9152.5
2013	6	1	20a55hx	168	100.6	42	42	7290
2013	6	1	20a78hx	244.8	91.6	45	42	6073.75
2013	6	1	2b433hx	181	65.4	44	42	7848.75
2013	6	1	2b587hx	211.2	109.8	43	41	6747.5
2013	6	1	2b604hx	196.6	92.8	43	42	8125
2013	6	1	2b688hx	204.6	92.6	45	41	6935
2013	6	1	2b707hx	200.2	109	43	39	6000
2013	6	1	2b710hx	167	83	44	41	8256.25
2013	6	1	30a16hx	183.2	73	45	42	7406.25
2013	6	1	30a37hx	192.4	96.7	40	38	6918.75
2013	6	1	30a68hx	155	78	42	40	8625
2013	6	1	30a91hx	203.4	90.2	44	42	5367.5
2013	6	1	30a95hx	207.8	85	45	42	7073.75
2013	6	1	30f53hr	202	101.5	43	40	7125
2013	6	1	30k73h	179	90	42	40	7225
2013	6	1	ag8041yg	166	83.5	41	40	6725
2013	6	1	as1555yg	180	101.6	43	45	7950
2013	6	1	as1596r2	193.4	105.4	42	42	7802.5
2013	6	1	bm820	192	65.4	42	40	9300
2013	6	1	brs2020	154	77.5	40	38	5950
2013	6	1	brs2022	207	104	43	40	5675
2013	6	1	dkb330yg	187.8	115.8	45	41	6882.5
2013	6	1	dkb370	216.6	79.2	42	43	6000
2013	6	1	p4285h	177	89	42	42	7765
2013	6	1	statusvip	203	102	40	40	5925
2013	6	2	20a55hx	220	117.6	43	40	6125
2013	6	2	20a78hx	164.5	90	40	39	6000
2013	6	2	2b433hx	184.833	94.4	40	38	6250
2013	6	2	2b587hx	153	86.4	42	38	7100
2013	6	2	2b604hx	161.167	83.2	42	40	7058.75
2013	6	2	2b688hx	170.667	106	44	42	6912.5
2013	6	2	2b707hx	147.833	95.4	40	38	6250
2013	6	2	2b710hx	172.167	103.2	41	41	7000
2013	6	2	30a16hx	158.667	88.6	43	40	7703.75
2013	6	2	30a37hx	164.333	83.1667	40	39	6955
2013	6	2	30a68hx	110	56	41	40	8525
2013	6	2	30a91hx	174.167	78	41	41	5352.5
2013	6	2	30a95hx	156.5	104	43	41	8456.25
2013	6	2	30f53hr	166	84	41	40	5875
2013	6	2	30k73h	194	98	42	40	6306.25
2013	6	2	ag8041yg	174	88	40	40	7275
2013	6	2	as1555yg	146.167	102.8	41	40	6250
2013	6	2	as1596r2	154.5	79.4	42	40	7258.75
2013	6	2	bm820	164.833	99.6	40	40	6823.75
2013	6	2	brs2020	205	65	42	42	5000
2013	6	2	brs2022	213	107.5	40	38	7425
2013	6	2	dkb330yg	143.333	105	43	40	7125
2013	6	2	dkb370	159	92.8	42	39	8075
2013	6	2	p4285h	175	88.5	41	39	7237.5
2013	6	2	statusvip	197	99.5	41	40	6550
2013	7	1	20a55hx	224	95	40	39	5220
2013	7	1	20a78hx	195	95	39	41	7020
2013	7	1	2b433hx	205	101	38	39	6023.75
2013	7	1	2b587hx	209	102	36	40	6375
2013	7	1	2b604hx	201	108	38	38	6145
2013	7	1	2b688hx	226	94.5	40	40	5595
2013	7	1	2b707hx	197.5	94.5	37	38	6835
2013	7	1	2b710hx	210.5	100	38	36	6570
2013	7	1	30a16hx	204	97.5	38	36	5657.5
2013	7	1	30a37hx	171.5	78	36	37	6200
2013	7	1	30a68hx	222	110	39	40	6526.25
2013	7	1	30a91hx	199	95	38	38	6236.25
2013	7	1	30a95hx	216.5	115	37	38	5973.75
2013	7	1	30f53hr	199	115	37	35	8693.75
2013	7	1	30k73h	215.5	104	36	36	5112.5
2013	7	1	ag8041yg	166	116.5	38	38	5657.5
2013	7	1	as1555yg	185.5	102.5	39	38	6681.25
2013	7	1	as1596r2	209	130	38	38	6650
2013	7	1	bm820	200.5	117	38	37	5975
2013	7	1	brs2020	199	97.5	38	38	5825
2013	7	1	brs2022	207.5	116.5	40	38	5486.25
2013	7	1	dkb330yg	196	99.5	40	41	6235
2013	7	1	dkb370	172.5	99	38	39	5591.25
2013	7	1	p4285h	187.5	106	36	38	8832.5
2013	7	1	statusvip	222.5	110	37	38	5746.25
2013	7	2	20a55hx	235	88	36	39	6040
2013	7	2	20a78hx	200	104	40	39	7115
2013	7	2	2b433hx	189	89	36	39	5850
2013	7	2	2b587hx	221.5	111	40	39	7117.5
2013	7	2	2b604hx	204	114.5	37	37	6416.25
2013	7	2	2b688hx	202.5	95	40	40	7425
2013	7	2	2b707hx	223.5	109.5	39	37	6537.5
2013	7	2	2b710hx	198	91.5	38	36	6517.5
2013	7	2	30a16hx	207.5	115	40	38	6808.75
2013	7	2	30a37hx	193.5	84	41	40	6042.5
2013	7	2	30a68hx	221.5	89	38	40	7975
2013	7	2	30a91hx	199	86.5	36	36	6038.75
2013	7	2	30a95hx	222	98.5	39	38	6333.75
2013	7	2	30f53hr	174	115	40	41	6352.5
2013	7	2	30k73h	200	115	37	36	4725
2013	7	2	ag8041yg	220	89.5	38	37	7371.25
2013	7	2	as1555yg	188	97.5	36	36	5836.25
2013	7	2	as1596r2	211	118	37	36	6822.5
2013	7	2	bm820	216.5	126.5	37	36	5550
2013	7	2	brs2020	207.5	120.5	39	37	6388.75
2013	7	2	brs2022	229	109	38	37	5242.5
2013	7	2	dkb330yg	207	96.5	40	40	6128.75
2013	7	2	dkb370	214	85	38	38	6276.25
2013	7	2	p4285h	205.5	120	40	41	8107.5
2013	7	2	statusvip	220	111.5	39	37	5487.5
2013	8	1	20a55hx	230	115	38	38	9851.97
2013	8	1	20a78hx	230	120	41	42	11035.5
2013	8	1	2b433hx	230	105	41	42	10402.1
2013	8	1	2b587hx	235	110	41	42	11168.9
2013	8	1	2b604hx	230	130	39	39	11377.3
2013	8	1	2b688hx	260	115	22	22	6959.73
2013	8	1	2b707hx	240	120	41	42	11010.5
2013	8	1	2b710hx	250	110	42	41	11585.6
2013	8	1	30a16hx	230	120	40	38	10552.1
2013	8	1	30a37hx	245	120	39	39	10033.5
2013	8	1	30a68hx	235	125	42	44	11000.2
2013	8	1	30a91hx	235	110	36	35	9701.94
2013	8	1	30a95hx	235	110	41	41	10593.8
2013	8	1	30f53hr	245	120	42	43	10383.5
2013	8	1	30k73h	245	120	38	45	10700.2
2013	8	1	ag8041yg	240	115	36	36	7466.82
2013	8	1	as1555yg	240	115	31	29	6076.22
2013	8	1	as1596r2	240	120	29	30	8426.68
2013	8	1	bm820	250	125	32	32	7668.2
2013	8	1	brs2020	235	110	40	42	8941.85
2013	8	1	brs2022	240	110	24	26	6591.8
2013	8	1	dkb330yg	235	110	29	30	7518.17
2013	8	1	dkb370	235	125	38	39	10243.7
2013	8	1	p4285h	220	125	42	42	10750.2
2013	8	1	statusvip	240	115	6	7	1633.37
2013	8	2	20a55hx	205	115	38	38	9851.97
2013	8	2	20a78hx	235	120	41	42	11035.5
2013	8	2	2b433hx	240	105	41	42	10402.1
2013	8	2	2b587hx	250	110	41	42	11168.9
2013	8	2	2b604hx	230	130	39	39	11377.3
2013	8	2	2b688hx	235	115	22	22	6959.73
2013	8	2	2b707hx	260	120	41	42	11010.5
2013	8	2	2b710hx	230	110	42	41	11585.6
2013	8	2	30a16hx	235	120	40	38	10552.1
2013	8	2	30a37hx	250	120	39	39	9491.86
2013	8	2	30a68hx	220	125	41	42	9383.52
2013	8	2	30a91hx	230	110	36	35	9701.94
2013	8	2	30a95hx	230	110	41	41	10593.8
2013	8	2	30f53hr	240	120	39	38	10500.2
2013	8	2	30k73h	235	120	42	44	11433.6
2013	8	2	ag8041yg	240	115	38	38	8150.16
2013	8	2	as1555yg	235	115	31	29	6076.22
2013	8	2	as1596r2	230	120	27	30	8426.68
2013	8	2	bm820	235	125	32	32	7668.2
2013	8	2	brs2020	240	110	39	34	6283.46
2013	8	2	brs2022	240	110	40	35	6550.13
2013	8	2	dkb330yg	240	110	29	30	7518.17
2013	8	2	dkb370	235	125	38	39	10243.7
2013	8	2	p4285h	235	125	42	43	11075.2
2013	8	2	statusvip	245	115	14	14	2733.39
2013	9	1	20a55hx	220	115	43	43	7618.19
2013	9	1	20a78hx	195	90	44	42	8009.94
2013	9	1	2b433hx	200	85	42	41	7326.47
2013	9	1	2b587hx	215	85	43	42	8068.28
2013	9	1	2b604hx	205	95	42	42	8501.7
2013	9	1	2b688hx	210	105	27	26	6459.62
2013	9	1	2b707hx	215	105	41	43	9985.33
2013	9	1	2b710hx	220	90	36	37	7484.83
2013	9	1	30a16hx	190	110	41	40	7351.47
2013	9	1	30a37hx	200	100	41	39	6633.47
2013	9	1	30a68hx	210	105	42	41	7866.82
2013	9	1	30a91hx	210	90	37	36	7534.84
2013	9	1	30a95hx	210	95	38	36	7818.23
2013	9	1	30f53hr	230	105	35	37	7041.81
2013	9	1	30k73h	215	100	42	43	8833.51
2013	9	1	ag8041yg	200	100	39	39	7183.48
2013	9	1	as1555yg	235	100	25	25	5217.71
2013	9	1	as1596r2	225	110	17	17	4734.28
2013	9	1	bm820	235	115	23	22	6334.6
2013	9	1	brs2020	205	90	32	35	7008.47
2013	9	1	brs2022	210	100	36	32	6241.79
2013	9	1	dkb330yg	205	90	41	40	7193.11
2013	9	1	dkb370	220	120	30	34	7834.9
2013	9	1	p4285h	200	115	42	42	8066.83
2013	9	1	statusvip	220	90	9	9	2025.04
2013	9	2	20a55hx	215	115	40	40	7901.58
2013	9	2	20a78hx	205	90	38	38	8251.65
2013	9	2	2b433hx	225	85	40	42	7984.93
2013	9	2	2b587hx	220	85	42	42	7518.17
2013	9	2	2b604hx	190	95	43	43	8443.35
2013	9	2	2b688hx	215	105	30	28	5409.41
2013	9	2	2b707hx	210	105	42	41	7818.23
2013	9	2	2b710hx	195	90	42	44	7368.14
2013	9	2	30a16hx	210	110	40	39	5901.18
2013	9	2	30a37hx	200	100	42	41	8025.16
2013	9	2	30a68hx	200	105	41	42	6658.47
2013	9	2	30a91hx	200	90	35	32	5701.14
2013	9	2	30a95hx	220	95	39	39	7401.48
2013	9	2	30f53hr	200	105	41	39	8100.16
2013	9	2	30k73h	205	100	40	42	8116.83
2013	9	2	ag8041yg	205	100	42	42	8125.16
2013	9	2	as1555yg	200	100	36	35	6668
2013	9	2	as1596r2	205	110	20	18	6267.92
2013	9	2	bm820	220	115	35	32	6634.66
2013	9	2	brs2020	220	90	42	37	5600.11
2013	9	2	brs2022	210	100	31	30	5000.1
2013	9	2	dkb330yg	215	90	37	35	6918.05
2013	9	2	dkb370	210	120	30	34	7834.9
2013	9	2	p4285h	210	115	40	38	7516.82
2013	9	2	statusvip	230	90	24	24	3758.41
2013	10	1	20a55hx	200	100	49	48	9409.4
2013	10	1	20a78hx	200	110	50	50	10918
2013	10	1	2b433hx	200	100	49	47	10760.8
2013	10	1	2b587hx	190	90	50	50	11039.6
2013	10	1	2b604hx	200	100	50	49	10210.2
2013	10	1	2b688hx	210	110	48	48	10853.7
2013	10	1	2b707hx	190	100	50	50	11440
2013	10	1	2b710hx	190	90	50	50	10453.3
2013	10	1	30a16hx	210	110	48	48	9795.5
2013	10	1	30a37hx	170	90	50	50	11282.7
2013	10	1	30a68hx	190	100	47	48	10317.4
2013	10	1	30a91hx	200	100	47	48	10317.5
2013	10	1	30a95hx	190	100	50	49	9144.85
2013	10	1	30f53hr	220	110	50	48	10968.1
2013	10	1	30k73h	210	110	48	51	11111.1
2013	10	1	ag8041yg	200	100	50	51	10918
2013	10	1	as1555yg	170	80	45	41	9745.45
2013	10	1	as1596r2	190	100	41	41	8050.9
2013	10	1	bm820	220	110	49	46	9416.55
2013	10	1	brs2020	210	100	47	48	8437
2013	10	1	brs2022	200	100	43	44	8422.7
2013	10	1	dkb330yg	160	80	49	47	8529.95
2013	10	1	dkb370	210	110	46	46	10682.1
2013	10	1	p4285h	200	110	47	49	10124.4
2013	10	1	statusvip	190	100	40	40	8672.95
2013	10	2	20a55hx	210	110	47	49	10038.6
2013	10	2	20a78hx	190	100	48	49	11432.9
2013	10	2	2b433hx	200	100	50	49	9967.1
2013	10	2	2b587hx	200	90	50	50	11368.5
2013	10	2	2b604hx	210	100	50	50	10489
2013	10	2	2b688hx	200	100	45	45	9981.4
2013	10	2	2b707hx	190	90	47	49	10489
2013	10	2	2b710hx	210	100	47	50	10510.5
2013	10	2	30a16hx	220	110	48	47	10932.4
2013	10	2	30a37hx	180	90	50	48	11440
2013	10	2	30a68hx	220	120	45	48	11633
2013	10	2	30a91hx	210	110	49	48	9216.35
2013	10	2	30a95hx	200	120	49	49	10446.1
2013	10	2	30f53hr	220	120	49	49	11440
2013	10	2	30k73h	230	120	50	52	11011
2013	10	2	ag8041yg	200	110	50	50	10953.8
2013	10	2	as1555yg	210	110	47	45	9981.4
2013	10	2	as1596r2	190	110	35	35	8580
2013	10	2	bm820	210	110	49	48	9137.7
2013	10	2	brs2020	220	120	40	41	7893.6
2013	10	2	brs2022	210	120	49	48	10496.2
2013	10	2	dkb330yg	180	90	47	50	9495.2
2013	10	2	dkb370	190	100	45	49	9552.4
2013	10	2	p4285h	220	110	50	50	11011
2013	10	2	statusvip	200	110	42	42	9795.5
2013	11
2013	11
2013	11
2013	11
2013	11
2013	11
2013	11
2013	11
2013	11
2013	11
2013	11
2013	11
2013	11
2013	11
2013	11
2013	11
2013	11
2013	11
2013	11
2013	11
2013	11
2013	11
2013	11
2013	11
2013	11
2013	11
2013	11
2013	11
2013	11
2013	11
2013	11
2013	11
2013	11
2013	11
2013	11
2013	11
2013	11
2013	11
2013	11
2013	11
2013	11
2013	11
2013	11
2013	11
2013	11
2013	11
2013	11
2013	11
2013	11
2013	11
